# Supplementary material for: Larval Transport Modeling of Deep-Sea Invertebrates Can Aid the Search for Undiscovered Populations
Source: PLoS One. 2011 Aug 8;6(8):e23063. doi: 10.1371/journal.pone.0023063 (PMC3152551; doi:10.1371/journal.pone.0023063)
Supplement: Supporting information S4 — simulateParticles.m [Matlab script]. This Matlab script performs particle tracking using the vector fields generated by generateVectorFields.m (Supporting Information S3) to drive the simulation, and the observed chiton distribution contained in Supporting Information S3 to initialise the positions of the particles. (MAT) [file pone.0023063.s004.m]

% Script to perform particle tracking using deep-sea ocean current data
% generated by "generateVectorFields.m"

% Each day the particles in the simulation experience a new vector field
% drawn from a pool of size nVectorFields

% Jon Yearsley & Julia Sigwart (Aug 2010)
% jon.yearsley@ucd.ie
%%%%%%%%%%%%%%%%%%%%%%%%%%%%%%%%%%%%%%%%%%%%%%%%%%%%%%%%%%%%%%%%%%%%%%%%

clear all

nReps = 500; % Number of replicate simulations to run
nDays = 500; % Number of days of simulation
nVectorFields = 200; % Number of different vector fields to use in each simulation

inputPrefix = 'Shallow_800m_1400m_Data'; % Prefix for inout vector field data
vectorFieldDir = '.'; % Directory where vector field files are kept
outputPrefix = 'shallowSims'; % Prefix for results file
outputDir = 'particleTracks'; % Directory where simulation results will be saved

% Define a box of starting trajectories
chitonFile = 'deepseaChitons.xls'; % Excel containgin the observed distribution of chitons
longlatSD = 0.1; % Std. Dev. of initial particle positions about observed chiton locations
island = 1; % Index defining island where simulate particles will start
% island = 1  start at Vanuatu
% island = 2  start at New Caledonia
% island = 3  start at Solomon Islands
% island = 4  start at a random location anywhere in the simulation arena

numParticles = 20; % Number of particles to throw into the box
% (all these particles will experience the same set of vector fields, whilst
% particles in different replicate simulations will experience different
% sets of vector fields)

displayOn = false;  % If true plot figures
options = odeset('AbsTol', 1e-2,'RelTol',1e-6,'NormControl','on','MaxOrder',5); % ODE solver soptions

%%%%%%%%%%%%%%%%%%%%%%%%%%%%%%%%%%%%%%%%%%%%%%%%%%%%%%%%%%%%%%%%%%%%%%%%
% No more parameters to change below this line

%% Read chiton data and coastline data 

load('coastline.mat') % Load coastline data

% Read in observed distribution of deep-sea chitons 
[obsNUM,obsTXT] = xlsread(chitonFile);
popIslandID = obsNUM(:,1);
popLongLat = obsNUM(:,2:3);
popAbundance = obsNUM(:,4);
popAbundance(popIslandID~=island) = 0; % Set islands not of interest to zero abundance
popIslandName = obsTXT(2:end,1);
islandNames = {'Vanuatu', 'NewCaledonia', 'Solomon','RandomStart'};

for rep=1:nReps
    disp(['Simulation Rep number ' num2str(rep)])
    
    % Load randomly chosen vector fields
    inputFile = dir([vectorFieldDir '\' inputPrefix '*.mat']);
    nFiles = length(inputFile);
    if nFiles==0
        error('No vector field files found')
    elseif nFiles<nVectorFields
        warning('Fewer vector field files than required for simulation');
        useFiles = randi(nFiles,nVectorFields,1);        
    else
        tmp = randperm(nFiles);
        useFiles = tmp(1:nVectorFields);
    end
    odefun = cell(nVectorFields,1);
    for f=1:nVectorFields
        inFile = [vectorFieldDir '\' inputFile(useFiles(f)).name];
        load(inFile);
                
        % Define an ODE function for each vector field
        odefun{f} =  @(t,y) dlonglatdt(y, longGrid, latGrid, v1Grid, v2Grid);
    end
    
    longVec = longGrid(1,:);
    latVec = latGrid(:,1)';
    gridStep = longVec(2)-longVec(1);
    
    % Clear some space in memory
    clear 'timestep' 'v1Data' 'v2Data' 'longlatEnd' 'longlatStart' 'xEnd' 'xStart' 
    clear 'distStep' 'depth' 'year' 'month' 'velocity' 'timeStep' 'xData' 'dlatdt' 'dlongdt' 'dt'
    
    %% Simulate the tracks of some particles
    tic
    
    latTrack = nan(nDays+1,numParticles);
    longTrack = nan(nDays+1,numParticles);
    startEpicentre = zeros(numParticles,2);
    
    % Find limits of each island
    ind = find(isnan(longlatCoast(:,1)));
    ind = ind(ind(1:(length(ind)-1))+1 ~= ind(2:end)); 
       
    for p = 1:numParticles % Simulating particles 1 by 1 appears as quick as simulating them all together
        % Set the initial positions
        overLand = true;
        y0 = [nan, nan];       
        while overLand
            if island==4 % If a random starting location for a particle
                minLong = min(longlatCoast(:,1))+2;
                maxLong = max(longlatCoast(:,1))-2;
                minLat = min(longlatCoast(:,2))+2;
                maxLat = max(longlatCoast(:,2))-2;
                y0(1) = minLong + (maxLong-minLong)*rand;
                y0(2) = minLat + (maxLat-minLat)*rand;
            else % Else a partcile starts off near the locality of an observation
                % Pick locality proportional to relative abundance
                tmp = cumsum(popAbundance/sum(popAbundance))-rand;
                tmpInd = find(abs(tmp-min(tmp(tmp>0)))<1e-6,1);
                
                startEpicentre(p,:) = popLongLat(tmpInd,:);

                % Define starting position of a particle
                y0(1) = popLongLat(tmpInd,1) + longlatSD*randn;
                y0(2) = popLongLat(tmpInd,2) + longlatSD*randn;
            end
            
            % If particle is over land, try again
            overLand = false;
            for i=1:(length(ind)-1),
                polyx = longlatCoast((ind(i)+1):(ind(i+1)-1),1);
                polyy = longlatCoast((ind(i)+1):(ind(i+1)-1),2);
                
                if inpolygon(y0(1),y0(2),polyx,polyy);
                    overLand = true;
                end
            end
        end
        
        track = nan(nDays+1,2);
        track(1,:) = y0;
        tspan = [0,1];
        for t=1:nDays
            % Simulate particles for 1 day using a randomly selected vector field
            [T,Y] = ode15s(odefun{randi(nVectorFields)},tspan,y0,options); % ode15s was the quickest routine for the accuracy required, but other ode solvers can be used here
            track(t+1,:) = Y(end,:); % Save particle position at the end of one day
            y0 = Y(end,:);           % Reset starting point and pick a new vector field
        end
        % Save the particle's track  before simulating next particle
        longTrack(:,p) = track(:,1);
        latTrack(:,p) = track(:,2);
    end
    tspan = (0:nDays);
    toc
    %% Plot the track
    if displayOn
        figure(2)
        map = colormap(jet);
        col = map(round(linspace(1,64,numParticles)),:);
        v1Grid = squeeze(v1GridMulti(randi(nVectorFields),:,:));
        v2Grid = squeeze(v2GridMulti(randi(nVectorFields),:,:));
        
        for i=1:numParticles
            plot(longTrack(:,i),latTrack(:,i),'-','Color',col(i,:))
            hold on
            plot(longTrack(1:20:end,i),latTrack(1:20:end,i),'x','Color',col(i,:),'MarkerSize',10)
            plot(longTrack(1,i), latTrack(1,i),'s','MarkerSize',10,'MarkerFaceColor',col(i,:),'MarkerEdgeColor','k')
            plot(longTrack(end,i), latTrack(end,i),'ok','MarkerSize',10,'MarkerFaceColor',col(i,:))
        end
        ind = find(isnan(longlatCoast(:,1)));
        for i=3:length(ind)-1,
            fill(longlatCoast((ind(i)+1):(ind(i+1)-1),1),longlatCoast((ind(i)+1):(ind(i+1)-1),2),[0,0.4,0])
            hold on
        end
        
        dlon = 1;
        dlat = 1;
        axis([min(longTrack(:))-dlon, max(longTrack(:))+dlon, min(latTrack(:))-dlat, max(latTrack(:))+dlat])
        hold off
        xlabel('Longitude','FontSize',25)
        ylabel('Latitude','FontSize',25)
        title(['Simulated tracks of ' num2str(numParticles) ' particles for ' num2str(nDays) ' days (x''s mark 20 day intervals)'])
    end
    %% Save the particle Tracks in a unique filename
    
    if ~exist(outputDir,'dir') % Check output folder exists, and create it if it doesn't
        mkdir(outputDir)
    end
    x = 1;
    filename = [outputDir '\' outputPrefix, '_' islandNames{island} '_' num2str(x) '.mat'];
    while exist(filename,'file')==2
        x = x+1;
    filename = [outputDir '\' outputPrefix, '_' islandNames{island} '_' num2str(x) '.mat'];
    end
    
    save(filename,'longTrack','latTrack','tspan','options','inputFile','useFiles','nVectorFields','nDays','popLongLat','popAbundance','longlatSD','startEpicentre')
    
end
