# Supplementary material for: Larval Transport Modeling of Deep-Sea Invertebrates Can Aid the Search for Undiscovered Populations
Source: PLoS One. 2011 Aug 8;6(8):e23063. doi: 10.1371/journal.pone.0023063 (PMC3152551; doi:10.1371/journal.pone.0023063)
Supplement: Supporting information S5 — dlongdlat.m [Matlab script]. This Matlab script calculates a particles rate of change of position (longitude and latitude in degrees per day) from the ocean current vector fields and particle's position. (MAT) [file pone.0023063.s005.m]

function dlonglat = dlonglatdt(latlong, x, y, velx, vely)
% Calculate the rate of change of latitude and longitude based upon current
% latitude and longitude and the estimated deep-sea ocean currents

% Jon Yearsley & Julia Sigwart (Aug 2010)
% jon.yearsley@ucd.ie
%%%%%%%%%%%%%%%%%%%%%%%%%%%%%%%%%%%%%%%%%%%%%%%%%%%%%%%%%%%%%%%%%%%%%%%%


xi = latlong(1);
yi = latlong(2);

if xi<min(x(1,:)) || xi>max(x(1,:)) || yi<min(y(:,1)) || yi>max(y(:,1))
    dlonglat = [0 0]';
else
    dlonglat = nan(2,1);
    dlonglat(1) = interp2(x,y,velx,xi,yi,'cubic');
    dlonglat(2) = interp2(x,y,vely,xi,yi,'cubic');
end
